# Supplementary material for: Novel Benzo[a]phenoxazinium Chlorides Functionalized with Sulfonamide Groups as NIR Fluorescent Probes for Vacuole, Endoplasmic Reticulum, and Plasma Membrane Staining
Source: Int J Mol Sci. 2023 Feb 3;24(3):3006. doi: 10.3390/ijms24033006 (PMC9918004; doi:10.3390/ijms24033006)
Supplement: Supplementary file 1 [file ijms-24-03006-s001.zip]

Archive with 1 entries (1 files):
- ijms-2140246-supplementary.pdf
